# Supplementary material for: Risk of long COVID and associated symptoms after acute SARS-COV-2 infection in ethnic minorities: A nationwide register-linked cohort study in Denmark
Source: PLoS Med. 2024 Feb 20;21(2):e1004280. doi: 10.1371/journal.pmed.1004280 (PMC10914299; doi:10.1371/journal.pmed.1004280)
Supplement: S1 Appendix — (XLSX) [file pmed.1004280.s016.xlsx]

## Sheet: DENMARK
	Data used for calculation of age-standardised incidence rate of long COVID diagnosis.
		Age	2020	2021	2022	PY_TOTAL	age_group	standard_pop	py_total	LongCOVID_n	age_specific_IR	expected_n
Denmark	Persons of Danish origin	18 years	59547	58597	59406	88775	18-30	796083	1565324	268	17.1211	136.298
		19 years	60986	59408	58506	119154	31-40	515369	1.03663e+06	365	35.2103	181.463
		20 years	60222	61029	59296	120788	41-50	646348	1.27148e+06	596	46.8745	302.972
		21 years	60674	60458	61147	121368	51-60	709560	1.41736e+06	897	63.2867	449.057
		22 years	61775	60797	60504	121936	61-100	1346280	2.72624e+06	1342	49.2253	662.71
		23 years	62199	61889	60737	123357
		24 years	64649	62347	61778	125560
		25 years	64746	64679	62157	128130
		26 years	62429	64782	64517	128255
		27 years	62720	62409	64614	126076
		28 years	59687	62699	62266	123676
		29 years	59217	59683	62581	120582
		30 years	57232	59233	59633	117666
		31 years	54982	57242	59199	114332
		32 years	52484	55013	57204	109857
		33 years	51905	52510	54985	105955
		34 years	50778	51979	52531	103634
		35 years	48822	50833	51981	101234
		36 years	48010	48837	50821	98252.5
		37 years	49622	48031	48829	97256.5
		38 years	49770	49633	48051	98543.5
		39 years	53526	49796	49655	101386
		40 years	55470	53547	49792	106178
		41 years	57847	55475	53532	111164
		42 years	57891	57854	55485	114542
		43 years	61127	57930	57811	117399
		44 years	67108	61127	57904	123633
		45 years	65998	67109	61083	130650
		46 years	66279	66009	67060	132678
		47 years	69878	66249	65953	134164
		48 years	69432	69862	66233	137694
		49 years	65397	69322	69770	136906
		50 years	65391	65332	69246	132650
		51 years	67958	65299	65216	131886
		52 years	73617	67823	65168	137216
		53 years	79490	73494	67671	147074
		54 years	76522	79311	73334	154239
		55 years	74406	76309	79089	153056
		56 years	72966	74172	76068	148689
		57 years	68441	72683	73908	143858
		58 years	66684	68153	72329	137660
		59 years	66054	66385	67810	133317
		60 years	63422	65667	65976	130366
		61 years	63674	63009	65237	127464
		62 years	63187	63224	62590	126112
		63 years	63096	62641	62723	125550
		64 years	61854	62552	62103	124530
		65 years	60475	61283	61925	122483
		66 years	61081	59811	60585	120644
		67 years	59252	60318	59142	119515
		68 years	57943	58496	59530	117232
		69 years	59079	57101	57626	115454
		70 years	58098	58100	56197	115248
		71 years	60611	57119	57103	115976
		72 years	63693	59524	56035	119388
		73 years	64646	62491	58302	123965
		74 years	60894	63237	61048	124208
		75 years	55975	59392	61674	118216
		76 years	50294	54399	57686	108389
		77 years	46051	48752	52720	98137.5
		78 years	39305	44484	46994	87633.5
		79 years	36796	37902	42825	77712.5
		80 years	33566	35221	36288	70148
		81 years	31506	31972	33506	64478
		82 years	28690	29861	30237	59324.5
		83 years	25462	26960	28050	53716
		84 years	22211	23659	25170	47349.5
		85 years	19862	20456	21732	41253
		86 years	17238	18092	18517	35969.5
		87 years	15032	15448	16175	31051.5
		88 years	12888	13332	13649	26600.5
		89 years	11155	11263	11559	22620
		90 years	9331	9589	9639	19074
		91 years	8045	7817	8025	15852
		92 years	6432	6661	6420	13087
		93 years	5402	5176	5363	10558.5
		94 years	4152	4241	3951	8292.5
		95 years	3143	3170	3171	6327
		96 years	2238	2390	2324	4671
		97 years	1522	1674	1731	3300.5
		98 years	1153	1059	1160	2215.5
		99 years	778	772	688	1505
		100 years	470	501	507	989.5

## Sheet: NORTHERN EUROPE
	Data used for calculation of age-standardised incidence rate of long COVID diagnosis.
			2020	2021	2022	PY_TOTAL	age_group	standard_pop	py_total	LongCOVID_n	age_specific_IR	expected_n
Northern Europe excluding Denmark	Ethnic minorities	18 years	195	196	211	301	18-30	796083	22115	8	36.1745	287.979
		19 years	282	265	327	569.5	31-40	515369	16118	6	37.2255	191.848
		20 years	469	433	504	919.5	41-50	646348	12673	10	78.9079	510.02
		21 years	684	622	628	1278	51-60	709560	10761	8	74.3425	527.505
		22 years	832	832	808	1652	61-100	1346280	25179.5	15	59.5723	802.01
		23 years	997	1006	1008	2008.5
		24 years	1205	1138	1129	2305
		25 years	1193	1171	1146	2340.5
		26 years	1114	1146	1092	2249
		27 years	1153	1035	1098	2160.5
		28 years	1130	1080	961	2125.5
		29 years	1105	1072	1042	2145.5
		30 years	957	1067	1030	2060.5
		31 years	955	943	1003	1922
		32 years	931	910	931	1841
		33 years	866	909	890	1787
		34 years	780	865	898	1704
		35 years	738	767	860	1566
		36 years	747	717	755	1468
		37 years	733	729	702	1446.5
		38 years	775	719	714	1463.5
		39 years	709	763	719	1477
		40 years	703	712	759	1443
		41 years	718	697	706	1409
		42 years	645	710	696	1380.5
		43 years	634	650	706	1320
		44 years	657	643	647	1295
		45 years	636	668	639	1305.5
		46 years	638	634	662	1284
		47 years	614	635	641	1262.5
		48 years	558	606	641	1205.5
		49 years	539	556	608	1129.5
		50 years	542	533	555	1081.5
		51 years	552	542	541	1088.5
		52 years	570	552	542	1108
		53 years	583	566	557	1136
		54 years	580	589	566	1162
		55 years	492	585	596	1129
		56 years	550	489	572	1050
		57 years	525	556	497	1067
		58 years	475	513	549	1025
		59 years	511	482	507	991
		60 years	509	510	480	1004.5
		61 years	521	505	507	1019
		62 years	549	515	507	1043
		63 years	523	545	507	1060
		64 years	550	518	542	1064
		65 years	489	542	515	1044
		66 years	587	482	540	1045.5
		67 years	615	587	476	1132.5
		68 years	647	610	584	1225.5
		69 years	677	633	605	1274
		70 years	621	663	624	1285.5
		71 years	661	609	657	1268
		72 years	559	647	597	1225
		73 years	547	558	636	1149.5
		74 years	640	534	544	1126
		75 years	616	627	526	1198
		76 years	453	588	608	1118.5
		77 years	374	429	561	896.5
		78 years	352	359	419	744.5
		79 years	307	344	345	670
		80 years	276	299	329	601.5
		81 years	260	261	283	532.5
		82 years	215	248	253	482
		83 years	201	205	236	423.5
		84 years	163	191	191	368
		85 years	184	154	174	333
		86 years	142	173	145	316.5
		87 years	119	127	162	267.5
		88 years	111	107	115	220
		89 years	92	96	96	190
		90 years	92	86	83	173.5
		91 years	79	76	75	153
		92 years	59	63	67	126
		93 years	63	49	56	108.5
		94 years	51	51	35	94
		95 years	30	37	41	72.5
		96 years	16	21	31	44.5
		97 years	17	10	15	26
		98 years	11	12	7	21
		99 years	14	11	9	22.5
		100 years	8	8	5	14.5

## Sheet: WESTERN EUROPE
	Data used for calculation of age-standardised incidence rate of long COVID diagnosis.
			2020	2021	2022	PY_TOTAL	age_group	standard_pop	py_total	LongCOVID_n	age_specific_IR	expected_n
Western Europe	Ethnic minorities	18 years	570	646	706	961	18-30	796083	46977	0	0	0
		19 years	692	690	830	1451	31-40	515369	33713	5	14.8311	76.4348
		20 years	1119	983	1144	2114.5	41-50	646348	27104	5	18.4475	119.235
		21 years	1432	1290	1528	2770	51-60	709560	26152	16	61.1808	434.114
		22 years	1752	1592	1829	3382.5	61-100	1346280	39846	19	47.6836	641.955
		23 years	2153	2099	2175	4263
		24 years	2325	2321	2471	4719
		25 years	2475	2315	2627	4866
		26 years	2377	2336	2398	4723.5
		27 years	2265	2220	2374	4539.5
		28 years	2166	2223	2321	4466.5
		29 years	2160	2175	2314	4412
		30 years	2043	2163	2248	4308.5
		31 years	1913	2024	2233	4097
		32 years	1806	1943	2088	3890
		33 years	1709	1794	2049	3673
		34 years	1574	1715	1875	3439.5
		35 years	1606	1563	1793	3262.5
		36 years	1553	1620	1612	3202.5
		37 years	1527	1549	1679	3152
		38 years	1490	1524	1576	3057
		39 years	1433	1500	1567	3000
		40 years	1433	1446	1554	2939.5
		41 years	1298	1450	1501	2849.5
		42 years	1365	1305	1481	2728
		43 years	1250	1331	1331	2621.5
		44 years	1283	1262	1366	2586.5
		45 years	1317	1268	1304	2578.5
		46 years	1319	1316	1303	2627
		47 years	1353	1334	1344	2682.5
		48 years	1407	1363	1353	2743
		49 years	1425	1409	1413	2828
		50 years	1373	1447	1452	2859.5
		51 years	1380	1384	1483	2815.5
		52 years	1447	1395	1425	2831
		53 years	1423	1436	1441	2868
		54 years	1381	1416	1485	2849
		55 years	1368	1386	1445	2792.5
		56 years	1289	1379	1416	2731.5
		57 years	1133	1285	1395	2549
		58 years	1117	1145	1325	2366
		59 years	1051	1121	1158	2225.5
		60 years	1016	1046	1140	2124
		61 years	938	1014	1039	2002.5
		62 years	902	933	1025	1896.5
		63 years	915	890	936	1815.5
		64 years	895	912	893	1806
		65 years	851	895	915	1778
		66 years	844	846	893	1714.5
		67 years	837	843	839	1681
		68 years	818	835	831	1659.5
		69 years	779	811	828	1614.5
		70 years	846	765	813	1594.5
		71 years	786	836	760	1609
		72 years	801	773	833	1590
		73 years	818	786	760	1575
		74 years	714	796	772	1539
		75 years	868	700	783	1525.5
		76 years	817	844	671	1588
		77 years	744	803	824	1587
		78 years	739	725	776	1482.5
		79 years	642	709	705	1382.5
		80 years	603	613	678	1253.5
		81 years	528	583	595	1144.5
		82 years	476	501	574	1026
		83 years	416	447	480	895
		84 years	322	389	420	760
		85 years	295	303	360	630.5
		86 years	234	271	280	528
		87 years	194	209	248	430
		88 years	169	173	183	349
		89 years	109	150	157	283
		90 years	127	98	130	226.5
		91 years	110	113	83	209.5
		92 years	98	90	94	186
		93 years	64	76	71	143.5
		94 years	48	57	64	113
		95 years	36	41	47	82.5
		96 years	27	24	32	53.5
		97 years	16	17	18	34
		98 years	11	14	13	26
		99 years	12	8	10	19
		100 years	5	7	5	12

## Sheet: EASTERN EUROPE
	Data used for calculation of age-standardised incidence rate of long COVID diagnosis.
			2020	2021	2022	PY_TOTAL	age_group	standard_pop	py_total	LongCOVID_n	age_specific_IR	expected_n
Eastern Europe	Ethnic minorities	18 years	2701	2630	2755	4043	18-30	796083	143186	36	25.142	200.151
		19 years	3805	3538	3754	7317.5	31-40	515369	132654	52	39.1997	202.023
		20 years	4222	4361	4409	8676.5	41-50	646348	89599	97	108.26	699.737
		21 years	4608	4419	5002	9224	51-60	709560	55637.5	108	194.114	1377.35
		22 years	5267	4808	5046	9964.5	61-100	1346280	45581	80	175.512	2362.88
		23 years	5659	5444	5452	10999.5
		24 years	6016	5686	6017	11702.5
		25 years	6243	6028	6157	12228
		26 years	6541	6261	6413	12738
		27 years	6935	6520	6631	13303
		28 years	7253	6828	6851	13880
		29 years	7277	7218	7174	14443.5
		30 years	7376	7237	7483	14666.5
		31 years	7325	7318	7437	14699
		32 years	7133	7361	7541	14698
		33 years	6999	7114	7638	14432.5
		34 years	6675	7021	7310	14013.5
		35 years	6399	6689	7253	13515
		36 years	6210	6430	6831	12950.5
		37 years	6000	6228	6614	12535
		38 years	5905	6006	6382	12149.5
		39 years	5869	5916	6187	11944
		40 years	5587	5865	6117	11717
		41 years	5280	5590	6060	11260
		42 years	5034	5288	5702	10656
		43 years	4565	5065	5443	10069
		44 years	4494	4585	5215	9439.5
		45 years	4449	4530	4738	9123.5
		46 years	3977	4489	4676	8815.5
		47 years	3731	3957	4595	8120
		48 years	3555	3753	4065	7563
		49 years	3633	3585	3837	7320
		50 years	3472	3658	3677	7232.5
		51 years	3396	3450	3714	7005
		52 years	3094	3397	3532	6710
		53 years	2867	3108	3462	6272.5
		54 years	2892	2859	3169	5889.5
		55 years	2763	2883	2903	5716
		56 years	2476	2761	2903	5450.5
		57 years	2391	2463	2781	5049
		58 years	2195	2363	2469	4695
		59 years	2302	2182	2358	4512
		60 years	1969	2262	2183	4338
		61 years	1851	1951	2251	4002
		62 years	1581	1826	1933	3583
		63 years	1664	1563	1809	3299.5
		64 years	1570	1637	1540	3192
		65 years	1441	1545	1619	3075
		66 years	1311	1405	1519	2820
		67 years	1232	1282	1387	2591.5
		68 years	993	1204	1261	2331
		69 years	1060	970	1189	2094.5
		70 years	1021	1039	952	2025.5
		71 years	927	1000	1017	1972
		72 years	905	902	979	1844
		73 years	788	895	868	1723
		74 years	586	764	865	1489.5
		75 years	547	561	743	1206
		76 years	468	527	539	1030.5
		77 years	436	451	511	924.5
		78 years	416	415	425	835.5
		79 years	398	396	395	792.5
		80 years	338	381	376	738
		81 years	329	319	355	661
		82 years	264	310	297	590.5
		83 years	230	246	286	504
		84 years	195	212	231	425
		85 years	161	177	185	350
		86 years	149	150	166	307.5
		87 years	125	135	125	260
		88 years	97	111	126	222.5
		89 years	83	81	94	169.5
		90 years	67	66	61	130
		91 years	41	56	51	102
		92 years	32	29	47	68.5
		93 years	32	26	23	53.5
		94 years	31	21	20	46.5
		95 years	17	26	14	41.5
		96 years	16	14	18	31
		97 years	8	11	8	19
		98 years	8	7	8	15
		99 years	4	5	5	9.5
		100 years	4	2	2	5

## Sheet: ASIA
	Data used for calculation of age-standardised incidence rate of long COVID diagnosis.
			2020	2021	2022	PY_TOTAL	age_group	standard_pop	py_total	LongCOVID_n	age_specific_IR	expected_n
Asia	Ethnic minorities	18 years	1571	1687	1601	2429.5	18-30	796083	66262.5	15	22.6372	180.211
		19 years	1768	1602	1746	3359	31-40	515369	67650	28	41.3895	213.309
		20 years	1942	1781	1753	3628.5	41-50	646348	46013	53	115.185	744.495
		21 years	2146	1940	2026	4026	51-60	709560	31076.5	54	173.765	1232.97
		22 years	2458	2191	2249	4544.5	61-100	1346280	25224	54	214.082	2882.14
		23 years	2594	2555	2516	5110
		24 years	2668	2633	2744	5339
		25 years	3011	2680	2796	5583.5
		26 years	2989	2974	2900	5918.5
		27 years	3364	2965	3126	6210
		28 years	3388	3330	3077	6562.5
		29 years	3519	3291	3448	6774.5
		30 years	3437	3391	3335	6777
		31 years	3436	3306	3432	6740
		32 years	3529	3402	3336	6834.5
		33 years	3578	3474	3449	6987.5
		34 years	3513	3529	3501	7036
		35 years	3490	3492	3612	7043
		36 years	3428	3466	3537	6948.5
		37 years	3398	3421	3544	6892
		38 years	3217	3387	3451	6721
		39 years	3033	3177	3419	6403
		40 years	2825	3032	3200	6044.5
		41 years	2697	2792	3071	5676
		42 years	2505	2718	2828	5384.5
		43 years	2573	2503	2748	5163.5
		44 years	2360	2597	2529	5041.5
		45 years	2211	2365	2624	4782.5
		46 years	2087	2211	2375	4442
		47 years	1963	2089	2238	4189.5
		48 years	1731	1963	2113	3885
		49 years	1970	1743	1965	3710.5
		50 years	1802	1961	1752	3738
		51 years	1838	1803	1963	3703.5
		52 years	1725	1829	1809	3596
		53 years	1635	1724	1833	3458
		54 years	1659	1637	1729	3331
		55 years	1612	1651	1634	3274
		56 years	1475	1592	1650	3154.5
		57 years	1413	1461	1584	2959.5
		58 years	1213	1400	1456	2734.5
		59 years	1208	1209	1386	2506
		60 years	1131	1195	1198	2359.5
		61 years	1044	1129	1195	2248.5
		62 years	944	1033	1134	2072
		63 years	922	942	1029	1917.5
		64 years	852	905	939	1800.5
		65 years	764	842	896	1672
		66 years	703	759	844	1532.5
		67 years	698	694	754	1420
		68 years	580	699	688	1333
		69 years	595	566	688	1207.5
		70 years	515	590	560	1127.5
		71 years	522	511	584	1064
		72 years	429	508	504	974.5
		73 years	403	421	500	872.5
		74 years	373	391	411	783
		75 years	300	365	379	704.5
		76 years	285	284	359	606
		77 years	238	275	275	531.5
		78 years	214	229	261	466.5
		79 years	203	205	224	418.5
		80 years	192	195	195	388.5
		81 years	151	180	182	346.5
		82 years	128	140	170	289
		83 years	99	121	135	238
		84 years	105	94	113	203
		85 years	81	99	88	183.5
		86 years	68	76	94	157
		87 years	51	58	71	119
		88 years	53	46	50	97.5
		89 years	54	49	40	96
		90 years	29	48	43	84
		91 years	30	21	45	58.5
		92 years	32	25	18	50
		93 years	15	25	18	41.5
		94 years	15	11	22	29.5
		95 years	17	13	9	26
		96 years	9	13	10	22.5
		97 years	5	8	10	15.5
		98 years	3	4	7	9
		99 years	7	3	4	8.5
		100 years	1	7	3	9

## Sheet: MIDDLE EAST
	Data used for calculation of age-standardised incidence rate of long COVID diagnosis.
		Age	2020	2021	2022	PY_TOTAL	age_group	standard_pop	py_total	LongCOVID_n	age_specific_IR	expected_n
Middle East	Ethnic minorities	18 years	2425	2351	2515	3645.5	18-30	796083	63636.5	34	53.4285	425.335
		19 years	2463	2434	2354	4842.5	31-40	515369	47015	46	97.8411	504.243
		20 years	2445	2468	2454	4917.5	41-50	646348	33251	77	231.572	1496.76
		21 years	2463	2451	2484	4924.5	51-60	709560	30395.5	86	282.937	2007.61
		22 years	2475	2474	2479	4951	61-100	1346280	19752.5	69	349.323	4702.86
		23 years	2494	2485	2500	4982
		24 years	2491	2524	2528	5033.5
		25 years	2580	2536	2547	5099.5
		26 years	2504	2626	2576	5166
		27 years	2476	2548	2656	5114
		28 years	2414	2518	2587	5018.5
		29 years	2471	2445	2549	4955
		30 years	2529	2487	2471	4987
		31 years	2523	2563	2544	5096.5
		32 years	2530	2545	2605	5112.5
		33 years	2311	2559	2583	5006
		34 years	2537	2335	2586	4896.5
		35 years	2401	2567	2359	4947
		36 years	2291	2425	2600	4870.5
		37 years	2126	2318	2455	4608.5
		38 years	2068	2131	2325	4327.5
		39 years	2026	2078	2156	4169
		40 years	1800	2034	2094	3981
		41 years	1755	1816	2036	3711.5
		42 years	1700	1767	1816	3525
		43 years	1568	1706	1765	3372.5
		44 years	1592	1578	1702	3225
		45 years	1659	1597	1578	3215.5
		46 years	1664	1666	1598	3297
		47 years	1628	1668	1667	3315.5
		48 years	1558	1630	1670	3244
		49 years	1611	1574	1646	3202.5
		50 years	1462	1623	1577	3142.5
		51 years	1640	1465	1626	3098
		52 years	1521	1644	1468	3138.5
		53 years	1628	1531	1645	3167.5
		54 years	1589	1625	1530	3184.5
		55 years	1560	1584	1626	3177
		56 years	1574	1570	1582	3148
		57 years	1510	1573	1572	3114
		58 years	1396	1512	1570	2995
		59 years	1301	1395	1511	2801
		60 years	1164	1297	1386	2572
		61 years	1068	1166	1280	2340
		62 years	1020	1058	1160	2148
		63 years	898	1012	1053	1987.5
		64 years	774	892	1011	1784.5
		65 years	590	777	876	1510
		66 years	551	587	764	1244.5
		67 years	453	545	577	1060
		68 years	417	452	535	928
		69 years	371	417	444	824.5
		70 years	293	366	410	717.5
		71 years	256	286	368	598
		72 years	238	256	277	513.5
		73 years	211	229	252	460.5
		74 years	242	207	223	439.5
		75 years	196	234	204	434
		76 years	184	186	226	391
		77 years	154	177	178	343
		78 years	147	147	170	305.5
		79 years	122	144	142	276
		80 years	103	114	134	232.5
		81 years	83	97	106	191.5
		82 years	78	80	93	165.5
		83 years	54	70	76	135
		84 years	68	50	65	116.5
		85 years	50	58	47	106.5
		86 years	42	41	54	89
		87 years	45	37	39	79
		88 years	29	39	35	71
		89 years	33	25	35	59
		90 years	20	29	19	48.5
		91 years	10	18	25	35.5
		92 years	20	7	18	26
		93 years	12	16	6	25
		94 years	8	10	12	20
		95 years	6	8	9	15.5
		96 years	5	5	7	11
		97 years	1	5	3	7
		98 years	3	0	4	3.5
		99 years	3	3	0	4.5
		100 years	1	3	3	5

## Sheet: NORTH AFRICA
	Data used for calculation of age-standardised incidence rate of long COVID diagnosis.
			2020	2021	2022	PY_TOTAL	age_group	standard_pop	py_total	LongCOVID_n	age_specific_IR	expected_n
North Africa	Ethnic minorities	18 years	315	275	284	437	18-30	796083	7709	5	64.8593	516.334
		19 years	272	322	284	600	31-40	515369	5655	6	106.101	546.811
		20 years	330	274	325	601.5	41-50	646348	5512.5	15	272.109	1758.77
		21 years	330	341	283	647.5	51-60	709560	4978.5	21	421.814	2993.02
		22 years	281	333	340	643.5	61-100	1346280	4649	15	322.65	4343.77
		23 years	301	283	334	600.5
		24 years	287	302	291	591
		25 years	307	294	316	605.5
		26 years	295	323	300	620.5
		27 years	269	295	333	596
		28 years	287	279	308	576.5
		29 years	298	292	288	585
		30 years	295	305	304	604.5
		31 years	285	304	322	607.5
		32 years	269	293	307	581
		33 years	287	278	298	570.5
		34 years	281	292	288	576.5
		35 years	260	282	305	564.5
		36 years	223	266	290	522.5
		37 years	284	224	274	503
		38 years	300	282	224	544
		39 years	286	301	285	586.5
		40 years	306	293	306	599
		41 years	281	311	296	599.5
		42 years	280	281	314	578
		43 years	300	279	285	571.5
		44 years	299	301	284	592.5
		45 years	252	304	310	585
		46 years	277	253	305	544
		47 years	272	283	253	545.5
		48 years	233	276	287	536
		49 years	232	231	274	484
		50 years	260	231	231	476.5
		51 years	284	265	230	522
		52 years	284	286	263	559.5
		53 years	285	283	286	568.5
		54 years	259	281	281	551
		55 years	235	261	279	518
		56 years	224	231	261	473.5
		57 years	238	220	227	452.5
		58 years	227	237	220	460.5
		59 years	222	226	240	457
		60 years	174	218	222	416
		61 years	168	173	216	365
		62 years	153	168	172	330.5
		63 years	162	149	167	313.5
		64 years	117	161	149	294
		65 years	139	118	161	268
		66 years	118	139	115	255.5
		67 years	120	117	134	244
		68 years	98	117	116	224
		69 years	116	96	116	212
		70 years	85	114	95	204
		71 years	120	81	112	197
		72 years	92	118	81	204.5
		73 years	102	89	117	198.5
		74 years	80	100	87	183.5
		75 years	86	74	98	166
		76 years	58	84	71	148.5
		77 years	69	56	83	132
		78 years	40	66	56	114
		79 years	59	39	65	101
		80 years	34	54	38	90
		81 years	41	29	52	75.5
		82 years	22	40	28	65
		83 years	25	19	39	51
		84 years	28	25	18	48
		85 years	10	25	23	41.5
		86 years	12	10	22	27
		87 years	7	12	7	19
		88 years	8	6	11	15.5
		89 years	9	7	5	14
		90 years	8	8	7	15.5
		91 years	5	7	7	13
		92 years	1	5	2	6.5
		93 years	0	1	4	3
		94 years	2	0	1	1.5
		95 years	2	2	0	3
		96 years	1	2	1	3
		97 years	0	1	0	1
		98 years	0	0	1	0.5
		99 years	0	0	0	0
		100 years	0	0	0	0

## Sheet: SUBSAHARAN AFRICA
			2020	2021	2022	PY_TOTAL	age_group	standard_pop	py_total	LongCOVID_n	age_specific_IR	expected_n
Subsaharan Africa	Ethnic minorities	18 years	1011	1026	945	1491	18-30	796083	25002.5	7	27.9972	222.881
		19 years	997	1029	1054	2054.5	31-40	515369	19272.5	8	41.5099	213.929
		20 years	942	1014	1029	1999.5	41-50	646348	14287.5	14	97.9878	633.342
		21 years	990	952	1017	1955.5	51-60	709560	10304.5	24	232.908	1652.62
		22 years	961	991	974	1958.5	61-100	1346280	5281.5	15	284.01	3823.57
		23 years	868	972	1009	1910.5
		24 years	908	883	984	1829
		25 years	991	921	910	1871.5
		26 years	883	990	967	1915
		27 years	905	909	1033	1878
		28 years	947	905	943	1850
		29 years	1197	956	927	2018
		30 years	1161	1210	962	2271.5
		31 years	1162	1164	1225	2357.5
		32 years	1086	1155	1184	2290
		33 years	1026	1085	1167	2181.5
		34 years	997	1039	1103	2089
		35 years	952	989	1053	1991.5
		36 years	819	962	994	1868.5
		37 years	871	817	968	1736.5
		38 years	673	891	838	1646.5
		39 years	861	668	894	1545.5
		40 years	730	865	672	1566
		41 years	710	742	870	1532
		42 years	690	733	744	1450
		43 years	691	693	740	1408.5
		44 years	711	693	692	1394.5
		45 years	775	713	701	1451
		46 years	629	777	730	1456.5
		47 years	756	636	795	1411.5
		48 years	553	768	640	1364.5
		49 years	803	550	777	1340
		50 years	789	807	555	1479
		51 years	725	789	809	1556
		52 years	556	718	792	1392
		53 years	553	553	716	1187.5
		54 years	527	557	557	1099
		55 years	521	524	551	1060
		56 years	402	521	518	981
		57 years	426	410	517	881.5
		58 years	268	426	409	764.5
		59 years	430	266	426	694
		60 years	254	429	266	689
		61 years	268	251	432	601
		62 years	206	264	246	490
		63 years	225	200	263	444
		64 years	187	221	194	411.5
		65 years	173	182	218	377.5
		66 years	130	176	181	331.5
		67 years	138	128	174	284
		68 years	118	135	126	257
		69 years	115	114	133	238
		70 years	106	116	110	224
		71 years	94	106	114	210
		72 years	86	90	104	185
		73 years	69	83	89	162
		74 years	62	65	78	135
		75 years	49	60	63	116
		76 years	46	46	57	97.5
		77 years	48	42	46	89
		78 years	32	45	39	80.5
		79 years	39	31	43	72
		80 years	28	38	31	67.5
		81 years	28	25	38	58
		82 years	34	26	23	54.5
		83 years	21	34	23	56
		84 years	14	17	30	39
		85 years	12	13	16	27
		86 years	15	11	13	25
		87 years	12	13	10	24
		88 years	9	12	13	23
		89 years	11	9	12	20.5
		90 years	8	10	9	18.5
		91 years	8	7	12	17
		92 years	8	8	7	15.5
		93 years	3	5	8	10.5
		94 years	5	3	3	7
		95 years	0	3	3	4.5
		96 years	1	0	2	1.5
		97 years	3	0	0	1.5
		98 years	0	3	0	3
		99 years	1	0	2	1.5
		100 years	0	1	0	1
